# Supplementary material for: Polymeric Nanoparticles with Surface-Anchored Functional Groups as Chelating Agents for Calcium (Ca2+) and Magnesium (Mg2+) Ions to Inhibit Cellular Interactions
Source: Pharmaceuticals (Basel). 2025 Nov 21;18(12):1774. doi: 10.3390/ph18121774 (PMC12735866; doi:10.3390/ph18121774)
Supplement: Supplementary file 1 [file pharmaceuticals-18-01774-s001.zip]

Archive with 1 entries (1 files):
- pharmaceuticals-3881792-supplementary.pdf
